# Supplementary material for: The Impact on Autonomic Nervous System Activity during and Following Exercise in Adults: A Meta-Regression Study and Trial Sequential Analysis
Source: Medicina (Kaunas). 2024 Jul 28;60(8):1223. doi: 10.3390/medicina60081223 (PMC11356649; doi:10.3390/medicina60081223)
Supplement: Supplementary file 1 [file medicina-60-01223-s001.zip]

Archive with 1 entries (1 files):
- medicina-3117854-supplementary.pdf
